# Supplementary material for: Mendelian randomisation analyses of UK Biobank and published data suggest that increased adiposity lowers risk of breast and prostate cancer
Source: Sci Rep. 2022 Jan 18;12:909. doi: 10.1038/s41598-021-04401-6 (PMC8766553; doi:10.1038/s41598-021-04401-6)
Supplement: Supplementary file 1 — Supplementary Information. [file 41598_2021_4401_MOESM1_ESM.zip]

Archive with 24 entries (21 files):
- Supplementary/
- __MACOSX/._Supplementary
- Supplementary/Supplementary_Tables/
- __MACOSX/Supplementary/._Supplementary_Tables
- Supplementary/.DS_Store
- __MACOSX/Supplementary/._.DS_Store
- Supplementary/Supplementary_Figures/
- __MACOSX/Supplementary/._Supplementary_Figures
- Supplementary/Supplementary_Tables/.DS_Store
- __MACOSX/Supplementary/Supplementary_Tables/._.DS_Store
- Supplementary/Supplementary_Tables/S9_confounder_stepwise_selection.xls
- Supplementary/Supplementary_Tables/S7_mvmr.xls
- Supplementary/Supplementary_Tables/S1_instruments.xlsx
- __MACOSX/Supplementary/Supplementary_Tables/._S1_instruments.xlsx
- Supplementary/Supplementary_Tables/S5_1smr_results.csv
- Supplementary/Supplementary_Tables/S2_f-statistic-r-squared.csv
- Supplementary/Supplementary_Tables/S3_harmonised_MR_SNPs.xlsx
- Supplementary/Supplementary_Tables/S8_mvmr_childhood-BMI.xls
- Supplementary/Supplementary_Tables/S4_observational.csv
- Supplementary/Supplementary_Tables/S6_exclusion-restriction.csv
- Supplementary/Supplementary_Figures/.DS_Store
- __MACOSX/Supplementary/Supplementary_Figures/._.DS_Store
- Supplementary/Supplementary_Figures/SFigure_1.pdf
- __MACOSX/Supplementary/Supplementary_Figures/._SFigure_1.pdf
