# Supplementary material for: Mendelian randomisation analyses of UK Biobank and published data suggest that increased adiposity lowers risk of breast and prostate cancer
Source: Sci Rep. 2022 Jan 18;12:909. doi: 10.1038/s41598-021-04401-6 (PMC8766553; doi:10.1038/s41598-021-04401-6)
Supplement: Supplementary file 1 — Supplementary Information. [file 41598_2021_4401_MOESM1_ESM.zip › Supplementary/Supplementary_Tables/S9_confounder_stepwise_selection.xls]

## Sheet: Sheet1
Field	Description
884	Number of days/week of moderate physical activity 10+ minutes
30000	White blood cell (leukocyte) count
4119	Ankle spacing width (right)
6148 (5)	Eye problems/disorders (Macular degeneration)
943	Frequency of stair climbing in last 4 weeks
Filed numbers of variables that change the association betwwen adiposity and breast cancer
