# Supplementary material for: Mendelian randomisation analyses of UK Biobank and published data suggest that increased adiposity lowers risk of breast and prostate cancer
Source: Sci Rep. 2022 Jan 18;12:909. doi: 10.1038/s41598-021-04401-6 (PMC8766553; doi:10.1038/s41598-021-04401-6)
Supplement: Supplementary file 1 — Supplementary Information. [file 41598_2021_4401_MOESM1_ESM.zip › Supplementary/Supplementary_Tables/S7_mvmr.xls]

## Sheet: Sheet1
Exposure	Cancer type	OR	Lower 95% CI	Upper 95% CI	p-value
WC	Breast	1.13281	0.0872473	14.7082	0.924049
WHR	Breast	0.877261	0.201826	3.81312	0.861337
BMI	Breast	0.456486	0.254135	0.819955	0.00868288
BFP	Breast	1.2603	0.8783	1.80844	0.209233
HC	Breast	1.37578	0.248821	7.60701	0.714623
WHR	Prostate	2.67954	0.670549	10.7075	0.163154
WC	Prostate	0.38597	0.0365714	4.07349	0.428468
BFP	Prostate	1.03383	0.81763	1.3072	0.781053
BMI	Prostate	0.574431	0.344819	0.956941	0.0332519
HC	Prostate	2.15777	0.505604	9.20873	0.298894
Multivariable MR testing the effect of the adiposity measures considering all other measures used
