# Supplementary material for: Mendelian randomisation analyses of UK Biobank and published data suggest that increased adiposity lowers risk of breast and prostate cancer
Source: Sci Rep. 2022 Jan 18;12:909. doi: 10.1038/s41598-021-04401-6 (PMC8766553; doi:10.1038/s41598-021-04401-6)
Supplement: Supplementary file 1 — Supplementary Information. [file 41598_2021_4401_MOESM1_ESM.zip › Supplementary/Supplementary_Tables/S1_instruments.xlsx]

## Sheet: Locke_2015_BMI_F_EUR
SNP id	Effect allele	Other allele	Effect allele frequency	Effect size	Standard error	Sample size
rs1558902	A	T	0.45	0.0791	0.0041	171047
rs6567160	C	T	0.2833	0.0563	0.0046	171875
rs13021737	A	G	0.125	-0.0686	0.0052	168674
rs10938397	A	G	0.5667	-0.0404	0.0041	171386
rs543874	G	A	0.2667	0.0603	0.005	171901
rs2207139	G	A	0.1	0.0465	0.0052	171904
rs11030104	A	G	0.8	0.0384	0.0048	171949
rs3101336	T	C	0.3509	-0.0334	0.004	168920
rs7138803	G	A	0.5583	-0.0348	0.0041	171945
rs10182181	A	G	0.5	-0.0366	0.0039	171763
rs3888190	A	C	0.3583	0.0275	0.004	171857
rs1516725	T	C	0.0917	-0.0466	0.0059	171049
rs12446632	A	G	0.1333	-0.0432	0.0058	168883
rs2287019	C	T	0.85	0.0324	0.0053	163797
rs16951275	C	T	0.225	-0.0302	0.0048	171956
rs3817334	C	T	0.55	-0.0265	0.004	171889
rs2112347	G	T	0.375	-0.0298	0.0041	171899
rs12566985	G	A	0.425	0.027	0.004	170990
rs3810291	A	G	0.625	0.0295	0.0047	159353
rs7141420	T	C	0.6167	0.0262	0.0039	171881
rs13078960	T	G	0.8167	-0.0336	0.005	171963
rs10968576	G	A	0.2917	0.0289	0.0043	171929
rs17024393	C	T	0.04167	0.0713	0.0114	158336
rs657452	A	G	0.4167	0.0233	0.0041	167600
rs11165643	C	T	0.425	-0.023	0.004	171316
rs17405819	C	T	0.3667	-0.0243	0.0043	171944
rs6091540	C	T	0.725	0.0297	0.0044	171875
rs1016287	T	C	0.325	0.0254	0.0044	171885
rs4256980	G	C	0.725	0.0232	0.0041	171168
rs12401738	A	G	0.425	0.0256	0.0041	171933
rs205262	A	G	0.7333	-0.0268	0.0045	168103
rs12885454	C	A	0.6333	0.0228	0.0041	171309
rs16851483	G	T	0.9083	-0.0524	0.0096	132027
rs1928295	C	T	0.425	-0.0258	0.0039	171877
rs7239883	G	A	0.3167	0.0231	0.0041	171837
rs10733682	A	G	0.425	0.0229	0.0041	171261
rs1808579	T	C	0.475	-0.0224	0.0039	171894
rs6465468	G	T	0.675	-0.0245	0.0045	166136
Genetic instruments for female BMI from Locke et al doi: 10.1038/nature14177

## Sheet: Locke_2015_BMI_M_EUR
SNP id	Effect allele	Other allele	Effect allele frequency	Effect size	Standard error	Sample size
rs1558902	A	T	0.45	0.0842	0.0041	151737
rs6567160	C	T	0.2833	0.0546	0.0048	152793
rs13021737	A	G	0.125	-0.052	0.0054	152324
rs10938397	A	G	0.5667	-0.0402	0.0041	152279
rs543874	G	A	0.2667	0.0341	0.0051	152818
rs2207139	G	A	0.1	0.044	0.0053	152826
rs11030104	A	G	0.8	0.0445	0.005	152864
rs3101336	T	C	0.3509	-0.0346	0.0042	150657
rs7138803	G	A	0.5583	-0.0273	0.0042	152855
rs10182181	A	G	0.5	-0.0234	0.004	152701
rs3888190	A	C	0.3583	0.035	0.0041	152784
rs1516725	T	C	0.0917	-0.0439	0.0062	152306
rs12446632	A	G	0.1333	-0.0385	0.006	150586
rs2287019	C	T	0.85	0.0386	0.0055	139830
rs16951275	C	T	0.225	-0.032	0.0049	152853
rs3817334	C	T	0.55	-0.0263	0.0041	152782
rs3810291	A	G	0.625	0.0277	0.0048	139619
rs12429545	G	A	0.9	-0.0348	0.0062	148875
rs12286929	G	A	0.4333	0.0222	0.004	152747
rs13107325	C	T	0.8833	-0.0525	0.0088	152725
rs7903146	T	C	0.25	-0.0294	0.0045	152877
rs10132280	A	C	0.3333	-0.0289	0.0044	152712
rs17094222	C	T	0.2083	0.0307	0.005	152695
rs7599312	G	A	0.7083	0.0256	0.0045	152819
rs2820292	A	C	0.4917	-0.0225	0.004	152659
rs11126666	G	A	0.6917	-0.0258	0.0045	152799
rs492400	T	C	0.675	-0.0238	0.0041	152153
rs2176040	G	A	0.6083	-0.0239	0.0042	152818
rs1528435	T	C	0.5833	0.0229	0.0042	152775
rs16907751	C	T	0.9583	0.0474	0.0086	145842
Genetic instruments for male BMI from Locke et al doi: 10.1038/nature14177

## Sheet: Lu_2016_BFP_F_UKB
SNP id	Effect allele	Other allele	Effect allele frequency	Effect size	Standard error	Sample size
rs1558902	A	T	0.401185	0.0448379	0.00371775	145823
rs2943652	C	T	0.35469	0.00659196	0.00380306	145823
rs6567160	C	T	0.233959	0.0410051	0.00429541	145823
rs6755502	T	C	0.171269	-0.038493	0.00483002	145823
rs6738627	A	G	0.356453	0.0253641	0.00381397	145823
rs693839	C	T	0.295603	0.00679126	0.00399541	145823
rs6857	T	C	0.172102	-0.0210378	0.00483117	145823
rs4788099	G	A	0.400815	0.0289696	0.00371491	145823
rs9906944	T	C	0.339499	-0.0130535	0.00386318	145823
rs543874	G	A	0.208119	0.0476709	0.00448855	145823
Genetic instruments for female BFP from Lu et al doi: 10.1038/nature14177 doi: 10.1038/ncomms10495
Estimates of effect from UK Biobank

## Sheet: Lu_2016_BFP_M_UKB
SNP id	Effect allele	Other allele	Effect allele frequency	Effect size	Standard error	Sample size
rs1558902	A	T	0.405571	0.0570074	0.00396565	126609
rs2943652	C	T	0.355595	0.0325446	0.00406949	126609
rs6567160	C	T	0.23297	0.0192049	0.00460999	126609
rs6755502	T	C	0.170798	-0.0373377	0.00518302	126609
rs6738627	A	G	0.358703	0.0166755	0.00406345	126609
rs693839	C	T	0.296654	0.0151904	0.00426881	126609
rs6857	T	C	0.171956	-0.0203694	0.00517541	126609
rs4788099	G	A	0.403292	0.027525	0.00397316	126609
rs9906944	T	C	0.33889	-0.0187415	0.00413437	126609
rs543874	G	A	0.208295	0.0248783	0.00479471	126609
Genetic instruments for male BFP from Lu et al doi: 10.1038/nature14177 doi: 10.1038/ncomms10495
Estimates of effect from UK Biobank

## Sheet: Shungin_2015_HC_F_EUR
SNP id	Effect allele	Other allele	Effect allele frequency	Effect size	Standard error	Sample size
rs7531118	T	C	0.3917	-0.029	0.0048	118442
rs17024393	C	T	0.04167	0.084	0.013	104837
rs543874	G	A	0.2667	0.055	0.0059	118497
rs2820443	C	T	0.3	0.04	0.0051	118462
rs6755502	T	C	0.125	-0.057	0.0061	118350
rs11676272	G	A	0.4828	0.031	0.0051	98098
rs7632381	T	C	0.5167	-0.031	0.0046	118417
rs10938397	A	G	0.5667	-0.028	0.0047	118350
rs2112347	G	T	0.375	-0.031	0.0047	118482
rs16894959	C	T	0.1	0.037	0.0065	117662
rs2206277	T	C	0.0917	0.039	0.006	118504
rs1364422	T	C	0.2333	-0.031	0.0051	118520
rs6265	C	T	0.825	0.035	0.0058	118506
rs7138803	G	A	0.5583	-0.034	0.0048	118507
rs11057405	A	G	0.0917	-0.049	0.0083	115375
rs12446632	A	G	0.1333	-0.043	0.0068	115444
rs3888190	A	C	0.3583	0.035	0.0047	118451
rs9939973	A	G	0.475	0.072	0.0047	118392
rs1808579	T	C	0.475	-0.029	0.0046	118463
rs663129	A	G	0.2833	0.05	0.0055	117760
Genetic instruments for female HC from Shungin et al doi: 10.1038/nature14132

## Sheet: Shungin_2015_HC_M_EUR
SNP id	Effect allele	Other allele	Effect allele frequency	Effect size	Standard error	Sample size
rs6755502	T	C	0.125	-0.05	0.0065	94647
rs7632381	T	C	0.5167	-0.04	0.0049	94662
rs10938397	A	G	0.5667	-0.034	0.005	94607
rs951252	G	A	0.525	-0.039	0.0049	94773
rs806794	G	A	0.275	-0.039	0.0054	91026
rs2206277	T	C	0.0917	0.039	0.0064	94763
rs6569648	T	C	0.7583	-0.035	0.0058	94776
rs1351394	T	C	0.4833	0.027	0.0049	94210
rs3118910	T	C	0.1917	-0.041	0.0058	94747
rs7144011	T	G	0.275	0.039	0.0059	94741
rs3888190	A	C	0.3583	0.034	0.0049	94731
rs9939973	A	G	0.475	0.068	0.0049	94658
rs12936587	G	A	0.4667	-0.028	0.005	94657
rs663129	A	G	0.2833	0.05	0.0058	93758
rs143384	A	G	0.6	-0.034	0.0051	94492
Genetic instruments for male HC from Shungin et al doi: 10.1038/nature14132

## Sheet: Shungin_2015_WC_F_EUR
SNP id	Effect allele	Other allele	Effect allele frequency	Effect size	Standard error	Sample size
rs7531118	T	C	0.3917	-0.029	0.0045	127908
rs7550711	T	C	0.0339	0.078	0.013	116829
rs633715	C	T	0.2667	0.051	0.0056	122392
rs6755502	T	C	0.125	-0.053	0.0058	127863
rs929641	A	G	0.6167	0.024	0.0044	127951
rs10938397	A	G	0.5667	-0.028	0.0045	127794
rs2112347	G	T	0.375	-0.033	0.0045	127951
rs943005	T	C	0.1	0.037	0.0058	127988
rs10968576	G	A	0.2917	0.027	0.0047	127971
rs10767658	C	G	0.3583	0.028	0.0047	125703
rs7138803	G	A	0.5583	-0.031	0.0045	127980
rs12446632	A	G	0.1333	-0.039	0.0064	124906
rs7498665	G	A	0.3583	0.031	0.0045	127190
rs1558902	A	T	0.45	0.071	0.0045	127148
rs7239883	G	A	0.3167	0.025	0.0045	127726
rs6567160	C	T	0.2833	0.053	0.0052	127818
rs2075650	A	G	0.8583	0.036	0.0065	122893
rs16996700	T	C	0.7	0.028	0.0049	127826
Genetic instruments for female WC from Shungin et al doi: 10.1038/nature14132

## Sheet: Shungin_2015_WC_M_EUR
SNP id	Effect allele	Other allele	Effect allele frequency	Effect size	Standard error	Sample size
rs633715	C	T	0.2667	0.034	0.0061	96788
rs6755502	T	C	0.125	-0.049	0.0062	104283
rs2176040	G	A	0.6083	-0.034	0.0048	104332
rs10938397	A	G	0.5667	-0.036	0.0048	104182
rs943005	T	C	0.1	0.041	0.0061	104389
rs7903146	T	C	0.25	-0.029	0.0052	104389
rs10767658	C	G	0.3583	0.034	0.0052	100348
rs2293576	A	G	0.3667	-0.028	0.0051	100431
rs7144011	T	G	0.275	0.041	0.0057	104352
rs4776970	T	A	0.3417	-0.028	0.0048	103928
rs7498665	G	A	0.3583	0.037	0.0048	103297
rs1558902	A	T	0.45	0.077	0.0047	103331
rs6567160	C	T	0.2833	0.044	0.0056	104372
rs2287019	C	T	0.85	0.038	0.0064	97486
Genetic instruments for male WC from Shungin et al doi: 10.1038/nature14132

## Sheet: Shungin_2015_WHR_F_EUR
SNP id	Effect allele	Other allele	Effect allele frequency	Effect size	Standard error	Sample size
rs2765539	C	T	0.2917	-0.031	0.005	117992
rs4471313	G	T	0.2768	-0.03	0.0052	101511
rs4846565	A	G	0.3333	-0.048	0.0046	117976
rs10195252	T	C	0.5583	0.044	0.0044	117835
rs17819328	G	T	0.45	0.032	0.0046	117644
rs10804591	A	C	0.85	0.035	0.0054	117961
rs9860730	A	G	0.7667	0.042	0.0048	117932
rs1045241	C	T	0.6917	0.027	0.0049	117900
rs9491696	G	C	0.525	0.044	0.0044	117888
rs1358980	T	C	0.45	0.049	0.0048	117401
rs1294421	G	T	0.6	0.033	0.0046	117929
rs10245353	A	C	0.1833	0.034	0.0056	117979
rs11989744	C	T	0.7417	0.035	0.0061	87538
rs1394461	C	G	0.2583	0.035	0.0063	87441
rs863750	T	C	0.5333	0.027	0.0045	117971
rs11048470	T	G	0.2333	0.033	0.0049	117985
rs1443512	A	C	0.2	0.037	0.0051	117983
rs1121980	A	G	0.475	0.038	0.0045	117884
rs4646404	G	A	0.625	0.03	0.0051	112269
rs11663816	C	T	0.3167	0.03	0.005	117944
rs2179129	A	G	0.55	0.026	0.0045	117968
Genetic instruments for female WHR from Shungin et al doi: 10.1038/nature14132

## Sheet: Shungin_2015_WHR_M_EUR
SNP id	Effect allele	Other allele	Effect allele frequency	Effect size	Standard error	Sample size
rs1515108	T	C	0.6167	-0.029	0.0049	94330
rs9491696	G	C	0.525	0.03	0.0048	94286
rs4715208	G	A	0.7583	0.031	0.0055	94376
rs319564	C	T	0.5333	0.027	0.0048	94350
rs1121980	A	G	0.475	0.048	0.0048	94270
Genetic instruments for male WHR from Shungin et al doi: 10.1038/nature14132

[truncated: 1 more sheets: Vogelezang-et-al_2020_Ch_BMI]
