# Supplementary material for: Mendelian randomisation analyses of UK Biobank and published data suggest that increased adiposity lowers risk of breast and prostate cancer
Source: Sci Rep. 2022 Jan 18;12:909. doi: 10.1038/s41598-021-04401-6 (PMC8766553; doi:10.1038/s41598-021-04401-6)
Supplement: Supplementary file 1 — Supplementary Information. [file 41598_2021_4401_MOESM1_ESM.zip › Supplementary/Supplementary_Tables/S5_1smr_results.csv]

Cancer type	Subset	Exposure	N cases	logOR	SE of logOR	OR	Upper 95% CI	Lower 95% CI	p-value
Breast	all	BMI	9585	-0.351	0.095	0.704	0.847	0.585	0.000206
Breast	all	WC	9596	-0.273	0.124	0.761	0.972	0.597	0.0284
Breast	all	HC	9596	-0.318	0.109	0.728	0.902	0.587	0.00367
Breast	all	WHR	9594	-0.173	0.101	0.841	1.024	0.69	0.0853
Breast	all	BFP	9430	-0.075	0.185	0.928	1.333	0.646	0.685
Prostate	all	BMI	6802	-0.274	0.112	0.761	0.948	0.611	0.0147
Prostate	all	WC	6811	-0.388	0.151	0.678	0.912	0.504	0.0103
Prostate	all	HC	6811	-0.228	0.139	0.796	1.045	0.607	0.101
Prostate	all	WHR	6809	0.413	0.436	1.511	3.55	0.643	0.344
Prostate	all	BFP	6681	-0.068	0.239	0.935	1.492	0.585	0.777
Breast	frequent chemical exposure	BMI	1292	-0.207	0.242	0.813	1.306	0.506	0.391
Breast	frequent chemical exposure	WC	1292	-0.14	0.311	0.869	1.599	0.473	0.653
Breast	frequent chemical exposure	HC	1291	-0.112	0.278	0.894	1.543	0.518	0.688
Breast	frequent chemical exposure	WHR	1291	0.076	0.279	1.079	1.864	0.625	0.784
Breast	frequent chemical exposure	BFP	1277	0.327	0.514	1.386	3.799	0.506	0.525
Prostate	frequent chemical exposure	BMI	1164	-0.708	0.289	0.492	0.868	0.28	0.0142
Prostate	frequent chemical exposure	WC	1165	-1.186	0.422	0.305	0.698	0.134	0.0049
Prostate	frequent chemical exposure	HC	1165	-0.607	0.357	0.545	1.097	0.271	0.089
Prostate	frequent chemical exposure	WHR	1165	-0.202	1.123	0.817	7.381	0.09	0.857
Prostate	frequent chemical exposure	BFP	1145	-0.078	0.522	0.925	2.574	0.333	0.881
Breast	infrequent chemical exposure	BMI	8293	-0.377	0.103	0.686	0.839	0.56	0.000256
Breast	infrequent chemical exposure	WC	8304	-0.296	0.136	0.744	0.971	0.57	0.0292
Breast	infrequent chemical exposure	HC	8305	-0.356	0.12	0.701	0.886	0.554	0.00293
Breast	infrequent chemical exposure	WHR	8303	-0.213	0.108	0.808	0.999	0.653	0.0488
Breast	infrequent chemical exposure	BFP	8153	-0.137	0.198	0.872	1.285	0.592	0.489
Prostate	infrequent chemical exposure	BMI	5638	-0.193	0.122	0.825	1.048	0.649	0.115
Prostate	infrequent chemical exposure	WC	5646	-0.245	0.161	0.783	1.074	0.57	0.129
Prostate	infrequent chemical exposure	HC	5646	-0.154	0.15	0.857	1.151	0.638	0.305
Prostate	infrequent chemical exposure	WHR	5644	0.532	0.48	1.703	4.366	0.664	0.268
Prostate	infrequent chemical exposure	BFP	5536	-0.064	0.266	0.938	1.579	0.558	0.811
Breast	post menopause	BMI	5611	-0.304	0.134	0.738	0.96	0.567	0.0238
Breast	post menopause	WC	5617	-0.242	0.17	0.785	1.095	0.563	0.154
Breast	post menopause	HC	5616	-0.256	0.152	0.774	1.041	0.575	0.0905
Breast	post menopause	WHR	5615	-0.14	0.13	0.87	1.122	0.674	0.282
Breast	post menopause	BFP	5518	-0.072	0.251	0.931	1.521	0.57	0.775
Breast	pre menopause	BMI	1080	-0.875	0.29	0.417	0.736	0.236	0.00256
Breast	pre menopause	WC	1083	-0.858	0.412	0.424	0.952	0.189	0.0375
Breast	pre menopause	HC	1083	-1.12	0.355	0.326	0.654	0.163	0.0016
Breast	pre menopause	WHR	1083	-0.309	0.383	0.734	1.555	0.346	0.42
Breast	pre menopause	BFP	1065	-1.239	0.629	0.29	0.994	0.084	0.0489
One sample MR results using individual level data from the UK Biobank participants
