# Supplementary material for: Mendelian randomisation analyses of UK Biobank and published data suggest that increased adiposity lowers risk of breast and prostate cancer
Source: Sci Rep. 2022 Jan 18;12:909. doi: 10.1038/s41598-021-04401-6 (PMC8766553; doi:10.1038/s41598-021-04401-6)
Supplement: Supplementary file 1 — Supplementary Information. [file 41598_2021_4401_MOESM1_ESM.zip › Supplementary/Supplementary_Tables/S2_f-statistic-r-squared.csv]

Phenotype	Sample size	F statistic	R-squared
BMI males	153922	977.93	0.013
WC males	154207	550.67	0.0071
HC males	154190	648.77	0.0083
WHR males	154172	70.85	0.00092
BFP males	151388	235.64	0.0031
BMI females	176952	1111.88	0.012
WC females	177172	645.13	0.0072
HC females	177156	819.98	0.0092
WHR females	177143	1013.44	0.011
BFP females	174570	291.17	0.0033
Results of association between GRS and phenotype. A F>10 is considered as evidence of a strong instrument
