# Supplementary material for: Mendelian randomisation analyses of UK Biobank and published data suggest that increased adiposity lowers risk of breast and prostate cancer
Source: Sci Rep. 2022 Jan 18;12:909. doi: 10.1038/s41598-021-04401-6 (PMC8766553; doi:10.1038/s41598-021-04401-6)
Supplement: Supplementary file 1 — Supplementary Information. [file 41598_2021_4401_MOESM1_ESM.zip › Supplementary/Supplementary_Tables/S3_harmonised_MR_SNPs.xlsx]

## Sheet: BFP_BrCa
SNP id	Effect allele for exposure	Other allele for exposure	Effect allele for outcome	Other allele for outcome	Effect size for exposure	Effect size for outcome	EAF for exposure	EAF for outcome	chr	pos	SE for outcome	SE for exposure
rs1558902	A	T	A	T	0.0448379	-0.0623	0.401185	0.4156	16	53803574	0.0063	0.00371775
rs2943652	C	T	C	T	0.00659196	-0.0032	0.35469	0.3662	2	227108446	0.0065	0.00380306
rs4788099	G	A	G	A	0.0289696	0.0044	0.400815	0.3943	16	28855727	0.0064	0.00371491
rs543874	G	A	G	A	0.0476709	-0.0302	0.208119	0.1941	1	177889480	0.0079	0.00448855
rs6567160	C	T	C	T	0.0410051	-0.0226	0.233959	0.2369	18	57829135	0.0073	0.00429541
rs6738627	A	G	A	G	0.0253641	-0.0092	0.356453	0.3703	2	165544450	0.0064	0.00381397
rs6755502	T	C	T	C	-0.038493	0.0376	0.171269	0.1712	2	635721	0.0082	0.00483002
rs6857	T	C	T	C	-0.0210378	-0.0212	0.172102	0.1657	19	45392254	0.0088	0.00483117
rs693839	C	T	C	T	0.00679126	0.0027	0.295603	0.3103	13	80958288	0.0067	0.00399541
rs9906944	T	C	T	C	-0.0130535	-0.0031	0.339499	0.3369	17	47091420	0.007	0.00386318
Harmonised SNP data for BFP in breast cancer

## Sheet: BMI_BrCa
SNP id	Effect allele for exposure	Other allele for exposure	Effect allele for outcome	Other allele for outcome	Effect size for exposure	Effect size for outcome	EAF for exposure	EAF for outcome	chr	pos	SE for outcome	SE for exposure
rs1016287	T	C	T	C	0.0254	-0.0002	0.325	0.291	2	59305625	0.007	0.0044
rs10182181	A	G	A	G	-0.0366	0.0403	0.5	0.5356	2	25150296	0.0066	0.0039
rs10733682	A	G	A	G	0.0229	-0.0233	0.425	0.4924	9	129460914	0.0063	0.0041
rs10938397	A	G	A	G	-0.0404	0.0143	0.5667	0.5684	4	45182527	0.0062	0.0041
rs10968576	G	A	G	A	0.0289	-0.0031	0.2917	0.3104	9	28414339	0.0067	0.0043
rs11030104	A	G	A	G	0.0384	0.0087	0.8	0.7882	11	27684517	0.0076	0.0048
rs11165643	C	T	C	T	-0.023	0.0058	0.425	0.4214	1	96924097	0.0065	0.004
rs12401738	A	G	A	G	0.0256	-0.0086	0.425	0.3519	1	78446761	0.0067	0.0041
rs12446632	A	G	A	G	-0.0432	0.0135	0.1333	0.1383	16	19935389	0.009	0.0058
rs12566985	G	A	G	A	0.027	-0.009	0.425	0.4377	1	75002193	0.0062	0.004
rs12885454	C	A	C	A	0.0228	-0.0035	0.6333	0.6492	14	29736838	0.0065	0.0041
rs13021737	A	G	A	G	-0.0686	0.0369	0.125	0.171	2	632348	0.0082	0.0052
rs13078960	T	G	T	G	-0.0336	0.0122	0.8167	0.8	3	85807590	0.0078	0.005
rs1516725	T	C	T	C	-0.0466	0.0066	0.0917	0.1288	3	185824004	0.0094	0.0059
rs1558902	A	T	A	T	0.0791	-0.0623	0.45	0.4156	16	53803574	0.0063	0.0041
rs16851483	G	T	G	T	-0.0524	-0.0144	0.9083	0.9375	3	141275436	0.0129	0.0096
rs16951275	C	T	C	T	-0.0302	0.0094	0.225	0.2243	15	68077168	0.0074	0.0048
rs17024393	C	T	C	T	0.0713	-0.061	0.04167	0.0326	1	110154688	0.0179	0.0114
rs17405819	C	T	C	T	-0.0243	0.0135	0.3667	0.3005	8	76806584	0.0067	0.0043
rs1808579	T	C	T	C	-0.0224	-0.0096	0.475	0.4686	18	21104888	0.0063	0.0039
rs1928295	C	T	C	T	-0.0258	-0.0023	0.425	0.4533	9	120378483	0.0063	0.0039
rs205262	A	G	A	G	-0.0268	0.0009	0.7333	0.7254	6	34563164	0.007	0.0045
rs2112347	G	T	G	T	-0.0298	0.0183	0.375	0.3678	5	75015242	0.0064	0.0041
rs2207139	G	A	G	A	0.0465	0.0113	0.1	0.172	6	50845490	0.0082	0.0052
rs2287019	C	T	C	T	0.0324	-0.0437	0.85	0.8023	19	46202172	0.0082	0.0053
rs3101336	T	C	T	C	-0.0334	0.0184	0.3509	0.3836	1	72751185	0.0064	0.004
rs3810291	A	G	A	G	0.0295	-0.0236	0.625	0.6745	19	47569003	0.0067	0.0047
rs3817334	C	T	C	T	-0.0265	0.0042	0.55	0.5917	11	47650993	0.0063	0.004
rs3888190	A	C	A	C	0.0275	0.0043	0.3583	0.3964	16	28889486	0.0064	0.004
rs4256980	G	C	G	C	0.0232	0	0.725	0.6441	11	8673939	0.0065	0.0041
rs543874	G	A	G	A	0.0603	-0.0302	0.2667	0.1941	1	177889480	0.0079	0.005
rs6091540	C	T	C	T	0.0297	0.0161	0.725	0.7201	20	51087862	0.0073	0.0044
rs6465468	G	T	G	T	-0.0245	-0.0024	0.675	0.7072	7	95169514	0.0073	0.0045
rs6567160	C	T	C	T	0.0563	-0.0226	0.2833	0.2369	18	57829135	0.0073	0.0046
rs657452	A	G	A	G	0.0233	-0.0058	0.4167	0.3861	1	49589847	0.0064	0.0041
rs7141420	T	C	T	C	0.0262	0.0172	0.6167	0.5218	14	79899454	0.0066	0.0039
rs7239883	G	A	G	A	0.0231	-0.0039	0.3167	0.394	18	40147671	0.0064	0.0041
Harmonised SNP data for BMI in breast cancer

## Sheet: HC_BrCa
SNP id	Effect allele for exposure	Other allele for exposure	Effect allele for outcome	Other allele for outcome	Effect size for exposure	Effect size for outcome	EAF for exposure	EAF for outcome	chr	pos	SE for outcome	SE for exposure
rs10938397	A	G	A	G	-0.028	0.0143	0.5667	0.5684	4	45182527	0.0062	0.0047
rs11676272	G	A	G	A	0.031	-0.04	0.4828	0.4645	2	25141538	0.0066	0.0051
rs12446632	A	G	A	G	-0.043	0.0135	0.1333	0.1383	16	19935389	0.009	0.0068
rs1364422	T	C	T	C	-0.031	-0.0201	0.2333	0.2985	7	130445981	0.0074	0.0051
rs16894959	C	T	C	T	0.037	-0.0092	0.1	0.1488	6	34825662	0.0087	0.0065
rs17024393	C	T	C	T	0.084	-0.061	0.04167	0.0326	1	110154688	0.0179	0.013
rs1808579	T	C	T	C	-0.029	-0.0096	0.475	0.4686	18	21104888	0.0063	0.0046
rs2112347	G	T	G	T	-0.031	0.0183	0.375	0.3678	5	75015242	0.0064	0.0047
rs2206277	T	C	T	C	0.039	0.0069	0.0917	0.1852	6	50798526	0.008	0.006
rs2820443	C	T	C	T	0.04	-0.0182	0.3	0.2859	1	219753509	0.0069	0.0051
rs3888190	A	C	A	C	0.035	0.0043	0.3583	0.3964	16	28889486	0.0064	0.0047
rs543874	G	A	G	A	0.055	-0.0302	0.2667	0.1941	1	177889480	0.0079	0.0059
rs6265	C	T	C	T	0.035	0.0093	0.825	0.8067	11	27679916	0.0078	0.0058
rs663129	A	G	A	G	0.05	-0.0225	0.2833	0.2372	18	57838401	0.0073	0.0055
rs6755502	T	C	T	C	-0.057	0.0376	0.125	0.1712	2	635721	0.0082	0.0061
rs7531118	T	C	T	C	-0.029	0.0157	0.3917	0.4797	1	72837239	0.0064	0.0048
rs7632381	T	C	T	C	-0.031	-0.0468	0.5167	0.5598	3	141106063	0.0062	0.0046
rs9939973	A	G	A	G	0.072	-0.0582	0.475	0.4339	16	53800568	0.0063	0.0047
Harmonised SNP data for HC in breast cancer

## Sheet: WC_BrCa
SNP id	Effect allele for exposure	Other allele for exposure	Effect allele for outcome	Other allele for outcome	Effect size for exposure	Effect size for outcome	EAF for exposure	EAF for outcome	chr	pos	SE for outcome	SE for exposure
rs10767658	C	G	C	G	0.028	-0.0072	0.3583	0.2996	11	27672252	0.0068	0.0047
rs10938397	A	G	A	G	-0.028	0.0143	0.5667	0.5684	4	45182527	0.0062	0.0045
rs10968576	G	A	G	A	0.027	-0.0031	0.2917	0.3104	9	28414339	0.0067	0.0047
rs12446632	A	G	A	G	-0.039	0.0135	0.1333	0.1383	16	19935389	0.009	0.0064
rs1558902	A	T	A	T	0.071	-0.0623	0.45	0.4156	16	53803574	0.0063	0.0045
rs16996700	T	C	T	C	0.028	0.0132	0.7	0.7321	20	50981945	0.0073	0.0049
rs2075650	A	G	A	G	0.036	0.02	0.8583	0.8566	19	45395619	0.0092	0.0065
rs2112347	G	T	G	T	-0.033	0.0183	0.375	0.3678	5	75015242	0.0064	0.0045
rs633715	C	T	C	T	0.051	-0.0303	0.2667	0.2015	1	177852580	0.0078	0.0056
rs6567160	C	T	C	T	0.053	-0.0226	0.2833	0.2369	18	57829135	0.0073	0.0052
rs6755502	T	C	T	C	-0.053	0.0376	0.125	0.1712	2	635721	0.0082	0.0058
rs7239883	G	A	G	A	0.025	-0.0039	0.3167	0.394	18	40147671	0.0064	0.0045
rs7498665	G	A	G	A	0.031	0.0043	0.3583	0.3945	16	28883241	0.0064	0.0045
rs7531118	T	C	T	C	-0.029	0.0157	0.3917	0.4797	1	72837239	0.0064	0.0045
rs7550711	T	C	T	C	0.078	-0.058	0.0339	0.033	1	110082886	0.0179	0.013
rs929641	A	G	A	G	0.024	0.0088	0.6167	0.5803	2	58792377	0.0064	0.0044
rs943005	T	C	T	C	0.037	0.0113	0.1	0.1721	6	50865820	0.0082	0.0058
Harmonised SNP data for WC in breast cancer

## Sheet: WHR_BrCa
SNP id	Effect allele for exposure	Other allele for exposure	Effect allele for outcome	Other allele for outcome	Effect size for exposure	Effect size for outcome	EAF for exposure	EAF for outcome	chr	pos	SE for outcome	SE for exposure
rs10195252	T	C	T	C	0.044	0.0089	0.5583	0.5846	2	165513091	0.0062	0.0044
rs10245353	A	C	A	C	0.034	-0.021	0.1833	0.1849	7	25858614	0.0081	0.0056
rs1045241	C	T	C	T	0.027	-0.0122	0.6917	0.7214	5	118729286	0.007	0.0049
rs10804591	A	C	A	C	0.035	-0.022	0.85	0.7832	3	129334233	0.0078	0.0054
rs1121980	A	G	A	G	0.038	-0.0583	0.475	0.4346	16	53809247	0.0063	0.0045
rs11663816	C	T	C	T	0.03	-0.0322	0.3167	0.2676	18	57876227	0.007	0.005
rs11989744	C	T	C	T	0.035	-0.0183	0.7417	0.7595	8	23567463	0.0072	0.0061
rs1294421	G	T	G	T	0.033	0.0068	0.6	0.6205	6	6743149	0.0064	0.0046
rs1358980	T	C	T	C	0.049	-0.0235	0.45	0.4749	6	43764551	0.0062	0.0048
rs1394461	C	G	C	G	0.035	-0.0017	0.2583	0.226	11	99222349	0.0077	0.0063
rs17819328	G	T	G	T	0.032	0.0142	0.45	0.4255	3	12489342	0.0064	0.0046
rs2179129	A	G	A	G	0.026	0.0068	0.55	0.5904	22	29450923	0.0063	0.0045
rs2765539	C	T	C	T	-0.031	0.0048	0.2917	0.2712	1	119549418	0.0071	0.005
rs4471313	G	T	G	T	-0.03	-0.0099	0.2768	0.2699	1	170367466	0.0072	0.0052
rs4646404	G	A	G	A	0.03	0.0082	0.625	0.6556	17	17420199	0.0068	0.0051
rs4846565	A	G	A	G	-0.048	-0.0113	0.3333	0.326	1	219722104	0.0066	0.0046
rs9491696	G	C	G	C	0.044	0.02	0.525	0.5066	6	127452639	0.0063	0.0044
rs9860730	A	G	A	G	0.042	-0.0055	0.7667	0.6834	3	64701146	0.0068	0.0048
Harmonised SNP data for WHR in breast cancer

## Sheet: BFP_PrCa
SNP id	Effect allele for exposure	Other allele for exposure	Effect allele for outcome	Other allele for outcome	Effect size for exposure	Effect size for outcome	EAF for exposure	EAF for outcome	chr	pos	SE for outcome	SE for exposure	Proxy SNP used for outcome
rs1558902	A	T	A	T	0.0570074	-0.0158	0.405571	0.4133	16	53803574	0.0082	0.00396565
rs2943652	C	T	C	T	0.0325446	-0.0101	0.355595	0.3624	2	227108446	0.0085	0.00406949
rs4788099	G	A	G	A	0.027525	0.0024	0.403292	0.3944	16	28855727	0.0083	0.00397316
rs543874	G	A	G	A	0.0248783	0.0144	0.208295	0.1931	1	177889480	0.0101	0.00479471
rs6567160	C	T	C	T	0.0192049	-0.0184	0.23297	0.2307	18	57829135	0.0096	0.00460999
rs6738627	A	G	A	G	0.0166755	-0.0083	0.358703	0.3682	2	165544450	0.0082	0.00406345
rs6755502	T	C	T	C	-0.0373377	0.0304	0.170798	0.1731	2	636017	0.0106	0.00518302	rs6749375
rs6857	T	C	T	C	-0.0203694	-0.0299	0.171956	0.1707	19	45392254	0.0112	0.00517541
rs693839	C	T	C	T	0.0151904	0.0166	0.296654	0.3087	13	80958288	0.0086	0.00426881
rs9906944	T	C	T	C	-0.0187415	0.0047	0.33889	0.3344	17	47091420	0.0089	0.00413437
Harmonised SNP data for BFP in prostate cancer

## Sheet: BMI_PrCa
SNP id	Effect allele for exposure	Other allele for exposure	Effect allele for outcome	Other allele for outcome	Effect size for exposure	Effect size for outcome	EAF for exposure	EAF for outcome	chr	pos	SE for outcome	SE for exposure	Proxy SNP used for outcome
rs10132280	A	C	A	C	-0.0289	0.0108	0.3333	0.3055	14	25928179	0.0089	0.0044
rs10182181	A	G	A	G	-0.0234	-0.0089	0.5	0.5396	2	25150296	0.0084	0.004
rs10938397	A	G	A	G	-0.0402	-0.0006	0.5667	0.5686	4	45182527	0.0081	0.0041
rs11030104	A	G	A	G	0.0445	-0.0002	0.8	0.7911	11	27684517	0.0099	0.005
rs11126666	G	A	G	A	-0.0258	-0.0049	0.6917	0.7266	2	26928811	0.0095	0.0045
rs12286929	G	A	G	A	0.0222	-0.0185	0.4333	0.5265	11	115022404	0.0083	0.004
rs12429545	G	A	G	A	-0.0348	0.0145	0.9	0.8643	13	54102206	0.0125	0.0062
rs12446632	A	G	A	G	-0.0385	0.0181	0.1333	0.1369	16	19935389	0.0118	0.006
rs13021737	A	G	A	G	-0.052	0.0308	0.125	0.1729	2	632348	0.0106	0.0054
rs13107325	C	T	C	T	-0.0525	0.0148	0.8833	0.9316	4	103188709	0.0163	0.0088
rs1516725	T	C	T	C	-0.0439	0.0188	0.0917	0.1258	3	185824004	0.0122	0.0062
rs1528435	T	C	T	C	0.0229	-0.0094	0.5833	0.6296	2	181550962	0.0083	0.0042
rs1558902	A	T	A	T	0.0842	-0.0158	0.45	0.4133	16	53803574	0.0082	0.0041
rs16907751	C	T	C	T	0.0474	-0.0131	0.9583	0.8918	8	81375457	0.0134	0.0086
rs16951275	C	T	C	T	-0.032	0.0155	0.225	0.219	15	68077168	0.0098	0.0049
rs17094222	C	T	C	T	0.0307	-0.0133	0.2083	0.2141	10	102395440	0.0101	0.005
rs2176040	G	A	G	A	-0.0239	0.01	0.6083	0.6403	2	227093745	0.0084	0.0042	rs2943641
rs2207139	G	A	G	A	0.044	-0.0037	0.1	0.1739	6	50845490	0.0104	0.0053
rs2820292	A	C	A	C	-0.0225	0.0159	0.4917	0.4467	1	201784287	0.0081	0.004
rs3101336	T	C	T	C	-0.0346	0.0033	0.3509	0.3805	1	72751185	0.0083	0.0042
rs3810291	A	G	A	G	0.0277	-0.0191	0.625	0.666	19	47569003	0.0085	0.0048
rs3817334	C	T	C	T	-0.0263	0.0238	0.55	0.5881	11	47650993	0.0083	0.0041
rs3888190	A	C	A	C	0.035	0.0032	0.3583	0.3965	16	28889486	0.0083	0.0041
rs492400	T	C	T	C	-0.0238	0.0013	0.675	0.5764	2	219349752	0.0082	0.0041
rs543874	G	A	G	A	0.0341	0.0144	0.2667	0.1931	1	177889480	0.0101	0.0051
rs6567160	C	T	C	T	0.0546	-0.0184	0.2833	0.2307	18	57829135	0.0096	0.0048
rs7138803	G	A	G	A	-0.0273	-0.0126	0.5583	0.6154	12	50247468	0.0082	0.0042
rs7599312	G	A	G	A	0.0256	0.0054	0.7083	0.7244	2	213413231	0.0091	0.0045
rs7903146	T	C	T	C	-0.0294	0.0106	0.25	0.2771	10	114758349	0.009	0.0045
Harmonised SNP data for BMI in prostate cancer

## Sheet: HC_PrCa
SNP id	Effect allele for exposure	Other allele for exposure	Effect allele for outcome	Other allele for outcome	Effect size for exposure	Effect size for outcome	EAF for exposure	EAF for outcome	chr	pos	SE for outcome	SE for exposure	Proxy SNP used for outcome
rs10938397	A	G	A	G	-0.034	-0.0006	0.5667	0.5686	4	45182527	0.0081	0.005
rs12936587	G	A	G	A	-0.028	0.0242	0.4667	0.5496	17	17543722	0.008	0.005
rs1351394	T	C	T	C	0.027	-0.0014	0.4833	0.486	12	66351826	0.0081	0.0049
rs143384	A	G	A	G	-0.034	0.036	0.6	0.5739	20	34025756	0.0082	0.0051
rs2206277	T	C	T	C	0.039	-0.0055	0.0917	0.1867	6	50798526	0.0102	0.0064
rs3118910	T	C	T	C	-0.041	0.035	0.1917	0.2202	13	51109955	0.0095	0.0058
rs3888190	A	C	A	C	0.034	0.0032	0.3583	0.3965	16	28889486	0.0083	0.0049
rs6569648	T	C	T	C	-0.035	0.0365	0.7583	0.7702	6	130349119	0.0096	0.0058
rs663129	A	G	A	G	0.05	-0.0172	0.2833	0.2309	18	57838401	0.0096	0.0058
rs6755502	T	C	T	C	-0.05	0.0304	0.125	0.1731	2	636017	0.0106	0.0065	rs6749375
rs7144011	T	G	T	G	0.039	0.0022	0.275	0.213	14	79940383	0.0098	0.0059
rs7632381	T	C	T	C	-0.04	-0.0434	0.5167	0.5573	3	141106063	0.008	0.0049
rs806794	G	A	G	A	-0.039	0.0115	0.275	0.3071	6	26200677	0.0087	0.0054
rs951252	G	A	G	A	-0.039	0.0004	0.525	0.5414	4	145825151	0.0081	0.0049
rs9939973	A	G	A	G	0.068	-0.0175	0.475	0.4325	16	53800568	0.0081	0.0049
Harmonised SNP data for HC in prostate cancer

## Sheet: WC_PrCa
SNP id	Effect allele for exposure	Other allele for exposure	Effect allele for outcome	Other allele for outcome	Effect size for exposure	Effect size for outcome	EAF for exposure	EAF for outcome	chr	pos	SE for outcome	SE for exposure	Proxy SNP used for outcome
rs10767658	C	G	C	G	0.034	-0.0142	0.3583	0.3049	11	27672252	0.0087	0.0052
rs10938397	A	G	A	G	-0.036	-0.0006	0.5667	0.5686	4	45182527	0.0081	0.0048
rs1558902	A	T	A	T	0.077	-0.0158	0.45	0.4133	16	53803574	0.0082	0.0047
rs2176040	G	A	G	A	-0.034	0.01	0.6083	0.6403	2	227093745	0.0084	0.0048	rs2943641
rs2293576	A	G	A	G	-0.028	0.0412	0.3667	0.3256	11	47434986	0.0085	0.0051
rs4776970	T	A	T	A	-0.028	0.0063	0.3417	0.365	15	68080886	0.0084	0.0048
rs633715	C	T	C	T	0.034	0.0148	0.2667	0.203	1	177852580	0.01	0.0061
rs6567160	C	T	C	T	0.044	-0.0184	0.2833	0.2307	18	57829135	0.0096	0.0056
rs6755502	T	C	T	C	-0.049	0.0304	0.125	0.1731	2	636017	0.0106	0.0062	rs6749375
rs7144011	T	G	T	G	0.041	0.0022	0.275	0.213	14	79940383	0.0098	0.0057
rs7498665	G	A	G	A	0.037	0.0025	0.3583	0.3944	16	28883241	0.0083	0.0048
rs7903146	T	C	T	C	-0.029	0.0106	0.25	0.2771	10	114758349	0.009	0.0052
rs943005	T	C	T	C	0.041	-0.0042	0.1	0.1742	6	50865820	0.0104	0.0061
Harmonised SNP data for WC in prostate cancer

## Sheet: WHR_PrCa
SNP id	Effect allele for exposure	Other allele for exposure	Effect allele for outcome	Other allele for outcome	Effect size for exposure	Effect size for outcome	EAF for exposure	EAF for outcome	chr	pos	SE for outcome	SE for exposure
rs1121980	A	G	A	G	0.048	-0.0164	0.475	0.4331	16	53809247	0.0081	0.0048
rs1515108	T	C	T	C	-0.029	0.0097	0.6167	0.63	2	227123086	0.0085	0.0049
rs319564	C	T	C	T	0.027	0.0027	0.5333	0.4436	13	93832879	0.0082	0.0048
rs4715208	G	A	G	A	0.031	0.0053	0.7583	0.7477	6	50829471	0.0091	0.0055
rs9491696	G	C	G	C	0.03	-0.006	0.525	0.5087	6	127452639	0.0081	0.0048
Harmonised SNP data for WHR in prostate cancer
