# Supplementary material for: Mendelian randomisation analyses of UK Biobank and published data suggest that increased adiposity lowers risk of breast and prostate cancer
Source: Sci Rep. 2022 Jan 18;12:909. doi: 10.1038/s41598-021-04401-6 (PMC8766553; doi:10.1038/s41598-021-04401-6)
Supplement: Supplementary file 1 — Supplementary Information. [file 41598_2021_4401_MOESM1_ESM.zip › Supplementary/Supplementary_Tables/S8_mvmr_childhood-BMI.xls]

## Sheet: Sheet1
Exposure	Outcome	OR	Upper 95% CI	Lower 95% CI	p-value
BMI	Breast	0.816771	1.09051	0.611748	0.169918
BFP	Breast	1.00813	1.20181	0.845668	0.927997
HC	Breast	0.836938	1.29607	0.540454	0.425013
WC	Breast	0.784801	1.18129	0.521389	0.245457
WHR	Breast	0.876227	1.07543	0.713922	0.206157
BMI	Prostate	0.733161	0.917797	0.585669	0.00675828
BFP	Prostate	0.991089	1.12391	0.873964	0.889057
HC	Prostate	0.848461	1.19454	0.602647	0.346437
WC	Prostate	0.751162	0.983696	0.573597	0.0375745
WHR	Prostate	0.76807	1.03735	0.568692	0.0852761
