# Supplementary material for: Mendelian randomisation analyses of UK Biobank and published data suggest that increased adiposity lowers risk of breast and prostate cancer
Source: Sci Rep. 2022 Jan 18;12:909. doi: 10.1038/s41598-021-04401-6 (PMC8766553; doi:10.1038/s41598-021-04401-6)
Supplement: Supplementary file 1 — Supplementary Information. [file 41598_2021_4401_MOESM1_ESM.zip › Supplementary/Supplementary_Tables/S4_observational.csv]

Exposure	Cancer type	N	Odds Ratio	Upper 95% CI	Lower 95% CI	p-value
BMI	Breast	172415	1.045	1.074	1.016	2.19E-03
WC	Breast	172631	1.069	1.099	1.039	3.01E-06
HC	Breast	172616	1.074	1.104	1.045	3.14E-07
WHR	Breast	172604	1.035	1.065	1.006	1.68E-02
BFP	Breast	170109	1.059	1.09	1.028	1.23E-04
BMI	Prostate	150686	0.95	0.984	0.917	4.34E-03
WC	Prostate	150968	0.964	0.998	0.931	3.57E-02
HC	Prostate	150953	0.994	1.028	0.96	7.11E-01
WHR	Prostate	150935	0.951	0.984	0.919	4.04E-03
BFP	Prostate	148206	0.96	0.994	0.928	2.14E-02
Results of observational associations between adiposity measures and cancer type for incident cases of the UK Biobank
