# Supplementary material for: Mendelian randomisation analyses of UK Biobank and published data suggest that increased adiposity lowers risk of breast and prostate cancer
Source: Sci Rep. 2022 Jan 18;12:909. doi: 10.1038/s41598-021-04401-6 (PMC8766553; doi:10.1038/s41598-021-04401-6)
Supplement: Supplementary file 1 — Supplementary Information. [file 41598_2021_4401_MOESM1_ESM.zip › Supplementary/Supplementary_Tables/S6_exclusion-restriction.csv]

Exposure	Cancer type	N	Effect size	SE	p-value
BMI males	Prostate	153922	-0.2	0.1	5.30E-02
WC males	Prostate	154207	-0.3	0.13	2.10E-02
HC males	Prostate	154190	-0.18	0.12	1.40E-01
WHR males	Prostate	154172	0.26	0.24	2.90E-01
BFP males	Prostate	151388	-0.01	0.17	9.50E-01
BMI females	Breast	176952	-0.31	0.08	4.80E-05
WC females	Breast	177172	-0.28	0.1	7.10E-03
HC females	Breast	177156	-0.32	0.09	6.00E-04
WHR females	Breast	177143	-0.21	0.1	3.30E-02
BFP females	Breast	174570	-0.09	0.15	5.30E-01
Test of association between the GRS and cancer type adjusting for the adiposity trait
